# Supplementary material for: House dust mites in three contrasting climatic regions of Saudi Arabia
Source: Exp Appl Acarol. 2026 Feb 27;96(2):23. doi: 10.1007/s10493-026-01123-0 (PMC12948922; doi:10.1007/s10493-026-01123-0)
Supplement: Supplementary file 1 — Supplementary file1 (XLSX 12 KB) [file 10493_2026_1123_MOESM1_ESM.xlsx]

## Sheet: Sheet2
Region	City	Pyroglyphidae	Histiostomatidae	Echimyopodidae	Glycyphagidae	Acaridae	Suidasidae	Cheyletidae	Tetranychidae	Melicharidae	Macrochelidae	Laelapidae	Unid. Mesostigmata	Oribatulidae	Scheloribatidae	Ceratozetidae	Total
COAST	J	29	0	0	1	5	2	8	1	2	1	1	0	3	1	0	54
COAST	J	35	3	2	0	7	2	4	2	0	1	2	0	4	1	0	63
COAST	J	32	2	1	0	8	0	7	4	0	0	0	0	3	0	0	57
COAST	J	23	0	0	1	4	0	5	3	2	1	0	0	2	0	0	41
COAST	J	30	1	2	0	5	3	5	0	1	2	1	1	4	1	0	56
DESERT	AK	0	0	0	1	0	0	4	0	0	0	1	0	0	0	0	6
DESERT	AK	1	0	0	0	0	0	3	0	0	0	1	0	0	0	0	5
DESERT	AK	0	0	0	0	0	0	4	0	1	0	0	0	1	0	0	6
DESERT	AK	1	0	0	0	1	0	6	0	1	1	0	0	0	0	0	10
DESERT	AK	0	0	0	0	0	0	3	0	0	1	1	0	0	0	0	5
DESERT	R	4	0	0	0	0	0	9	0	0	0	0	1	1	0	0	15
DESERT	R	3	0	0	0	1	0	9	0	0	0	0	0	0	0	0	13
DESERT	R	5	0	0	0	1	0	10	1	0	0	0	0	0	0	0	17
DESERT	R	2	0	0	0	0	0	7	0	1	0	1	0	0	0	0	11
DESERT	R	2	0	0	0	0	0	6	0	0	0	0	0	0	0	0	8
HIGHLAND	T	37	2	2	0	12	4	4	6	1	3	3	0	5	3	2	84
HIGHLAND	T	43	3	0	0	11	0	6	4	3	0	0	0	8	1	0	79
HIGHLAND	T	20	0	1	0	9	1	5	3	1	1	2	1	4	3	3	54
HIGHLAND	T	38	1	0	1	8	0	4	5	2	1	2	0	4	0	0	66
HIGHLAND	T	31	0	0	1	11	1	7	4	3	0	0	1	6	2	1	68
HIGHLAND	S	14	0	0	0	1	0	2	2	0	0	0	0	0	1	0	20
HIGHLAND	S	16	0	0	0	2	0	2	1	0	0	1	0	0	0	0	22
HIGHLAND	S	15	0	0	1	1	0	3	0	1	1	0	0	0	0	0	22
HIGHLAND	S	11	0	0	2	1	0	2	1	0	0	0	1	1	0	0	19
HIGHLAND	S	8	0	0	0	1	0	2	1	0	0	1	0	0	0	0	13
Total		400	12	8	8	89	13	127	38	19	13	17	5	46	13	6	806
