# Supplementary material for: House dust mites in three contrasting climatic regions of Saudi Arabia
Source: Exp Appl Acarol. 2026 Feb 27;96(2):23. doi: 10.1007/s10493-026-01123-0 (PMC12948922; doi:10.1007/s10493-026-01123-0)
Supplement: Supplementary file 2 — Supplementary file1 (XLSX 12 KB) [file 10493_2026_1123_MOESM2_ESM.xlsx]

## Sheet: Sheet1
Year/Sampling	Regions	City	D. farinae	D. pteronyssinus	Dermatophag. n.sp.	Total
1	COAST	J	9	0	11	20
1	COAST	J	0	15	3	18
1	COAST	J	2	9	0	11
1	COAST	J	6	0	5	11
1	COAST	J	1	0	7	8
1	DESERT	AK	0	1	0	1
1	DESERT	AK	0	1	0	1
1	DESERT	AK	0	0	0	0
1	DESERT	AK	1	0	0	1
1	DESERT	AK	0	0	0	0
1	DESERT	R	2	1	0	3
1	DESERT	R	0	1	0	1
1	DESERT	R	1	0	0	1
1	DESERT	R	0	1	0	1
1	DESERT	R	1	0	0	1
1	HIGHLAND	T	12	13	0	25
1	HIGHLAND	T	0	12	0	12
1	HIGHLAND	T	8	9	0	17
1	HIGHLAND	T	5	5	0	10
1	HIGHLAND	T	5	6	0	11
1	HIGHLAND	S	0	3	0	3
1	HIGHLAND	S	0	0	0	0
1	HIGHLAND	S	0	1	0	1
1	HIGHLAND	S	3	2	0	5
1	HIGHLAND	S	0	4	0	4
2	COAST	J	10	0	19	29
2	COAST	J	6	15	14	35
2	COAST	J	10	9	13	32
2	COAST	J	11	1	11	23
2	COAST	J	6	3	21	30
2	DESERT	AK	0	0	0	0
2	DESERT	AK	0	1	0	1
2	DESERT	AK	0	0	0	0
2	DESERT	AK	0	1	0	1
2	DESERT	AK	0	0	0	0
2	DESERT	R	3	1	0	4
2	DESERT	R	1	2	0	3
2	DESERT	R	4	1	0	5
2	DESERT	R	2	0	0	2
2	DESERT	R	1	1	0	2
2	HIGHLAND	T	18	19	0	37
2	HIGHLAND	T	15	28	0	43
2	HIGHLAND	T	8	12	0	20
2	HIGHLAND	T	18	20	0	38
2	HIGHLAND	T	16	15	0	31
2	HIGHLAND	S	4	10	0	14
2	HIGHLAND	S	2	14	0	16
2	HIGHLAND	S	3	12	0	15
2	HIGHLAND	S	6	5	0	11
2	HIGHLAND	S	0	8	0	8
Total			200	262	104	566
